# Supplementary material for: Searching for the Fusarium spp. Which Are Responsible for Trichothecene Contamination in Oats Using Metataxonomy to Compare the Distribution of Toxigenic Species in Fields from Spain and the UK
Source: Toxins (Basel). 2022 Aug 28;14(9):592. doi: 10.3390/toxins14090592 (PMC9506359; doi:10.3390/toxins14090592)
Supplement: Supplementary file 1 [file toxins-14-00592-s001.zip]

Archive with 1 entries (1 files):
- toxins-1853589-supplementary.pdf
